# Supplementary material for: Application of Soft Computing Techniques to Predict the Strength of Geopolymer Composites
Source: Polymers (Basel). 2022 Mar 8;14(6):1074. doi: 10.3390/polym14061074 (PMC8956037; doi:10.3390/polym14061074)
Supplement: Supplementary file 1 [file polymers-14-01074-s001.zip]

Archive with 1 entries (1 files):
- polymers-1594826-supplementary.xlsx
