# Supplementary material for: Application of Soft Computing Techniques to Predict the Strength of Geopolymer Composites
Source: Polymers (Basel). 2022 Mar 8;14(6):1074. doi: 10.3390/polym14061074 (PMC8956037; doi:10.3390/polym14061074)
Supplement: Supplementary file 1 [file polymers-14-01074-s001.zip › polymers-1594826-supplementary.xlsx]

## Sheet: Sheet1
Fly ash (kg/m3)	GGBS (kg/m3)	Na2SiO3 (kg/m3)	NaOH (kg/m3)	Fine aggregate (kg/m3)	Gravel 4/10 mm (kg/m3)	Gravel 10/20 mm (kg/m3)	Water/solids ratio	NaOH Molarity	Compressive Strength (MPa)	Density (kg/m3)	DOI	Citation
391	0	92	75	721	450	661	0.35	10	22	2436	https://doi.org/10.1016/j.conbuildmat.2017.04.036	Rafeet A, Vinai R, Soutsos M, Sha W (2017) Guidelines for mix proportioning of fly ash/GGBS based alkali activated concretes. Constr Build Mater 147:130-142.
380	0	89	73	721	450	661	0.37	10	16	2428		Rafeet A, Vinai R, Soutsos M, Sha W (2017) Guidelines for mix proportioning of fly ash/GGBS based alkali activated concretes. Constr Build Mater 147:130-142.
371	0	87	72	721	450	661	0.39	10	14	2423		Rafeet A, Vinai R, Soutsos M, Sha W (2017) Guidelines for mix proportioning of fly ash/GGBS based alkali activated concretes. Constr Build Mater 147:130-142.
367	0	86	71	742	464	681	0.35	10	20	2455		Rafeet A, Vinai R, Soutsos M, Sha W (2017) Guidelines for mix proportioning of fly ash/GGBS based alkali activated concretes. Constr Build Mater 147:130-142.
357	0	84	69	742	464	681	0.37	10	14	2447		Rafeet A, Vinai R, Soutsos M, Sha W (2017) Guidelines for mix proportioning of fly ash/GGBS based alkali activated concretes. Constr Build Mater 147:130-142.
348	0	82	67	742	464	681	0.39	10	11	2441		Rafeet A, Vinai R, Soutsos M, Sha W (2017) Guidelines for mix proportioning of fly ash/GGBS based alkali activated concretes. Constr Build Mater 147:130-142.
355	0	84	69	753	470	690	0.35	10	19	2463		Rafeet A, Vinai R, Soutsos M, Sha W (2017) Guidelines for mix proportioning of fly ash/GGBS based alkali activated concretes. Constr Build Mater 147:130-142.
346	0	81	67	753	470	690	0.37	10	13	2456		Rafeet A, Vinai R, Soutsos M, Sha W (2017) Guidelines for mix proportioning of fly ash/GGBS based alkali activated concretes. Constr Build Mater 147:130-142.
337	0	79	65	753	470	690	0.39	10	10	2449		Rafeet A, Vinai R, Soutsos M, Sha W (2017) Guidelines for mix proportioning of fly ash/GGBS based alkali activated concretes. Constr Build Mater 147:130-142.
318	79	93	77	721	450	661	0.35	10	37	2446		Rafeet A, Vinai R, Soutsos M, Sha W (2017) Guidelines for mix proportioning of fly ash/GGBS based alkali activated concretes. Constr Build Mater 147:130-142.
309	77	91	75	721	450	661	0.37	10	35	2439		Rafeet A, Vinai R, Soutsos M, Sha W (2017) Guidelines for mix proportioning of fly ash/GGBS based alkali activated concretes. Constr Build Mater 147:130-142.
301	75	89	73	721	450	661	0.39	10	36	2432		Rafeet A, Vinai R, Soutsos M, Sha W (2017) Guidelines for mix proportioning of fly ash/GGBS based alkali activated concretes. Constr Build Mater 147:130-142.
294	73	86	71	721	450	661	0.41	10	30	2425		Rafeet A, Vinai R, Soutsos M, Sha W (2017) Guidelines for mix proportioning of fly ash/GGBS based alkali activated concretes. Constr Build Mater 147:130-142.
291	73	85	70	742	464	681	0.37	10	42	2457		Rafeet A, Vinai R, Soutsos M, Sha W (2017) Guidelines for mix proportioning of fly ash/GGBS based alkali activated concretes. Constr Build Mater 147:130-142.
283	71	83	68	742	464	681	0.39	10	35	2450		Rafeet A, Vinai R, Soutsos M, Sha W (2017) Guidelines for mix proportioning of fly ash/GGBS based alkali activated concretes. Constr Build Mater 147:130-142.
276	69	81	67	742	464	681	0.41	10	30	2444		Rafeet A, Vinai R, Soutsos M, Sha W (2017) Guidelines for mix proportioning of fly ash/GGBS based alkali activated concretes. Constr Build Mater 147:130-142.
289	72	85	70	753	470	690	0.35	10	36	2472		Rafeet A, Vinai R, Soutsos M, Sha W (2017) Guidelines for mix proportioning of fly ash/GGBS based alkali activated concretes. Constr Build Mater 147:130-142.
281	70	83	68	753	470	690	0.37	10	38	2465		Rafeet A, Vinai R, Soutsos M, Sha W (2017) Guidelines for mix proportioning of fly ash/GGBS based alkali activated concretes. Constr Build Mater 147:130-142.
274	68	81	66	753	470	690	0.39	10	35	2458		Rafeet A, Vinai R, Soutsos M, Sha W (2017) Guidelines for mix proportioning of fly ash/GGBS based alkali activated concretes. Constr Build Mater 147:130-142.
267	67	79	64	753	470	690	0.41	10	33	2452		Rafeet A, Vinai R, Soutsos M, Sha W (2017) Guidelines for mix proportioning of fly ash/GGBS based alkali activated concretes. Constr Build Mater 147:130-142.
239	159	94	77	721	450	661	0.36	10	59	2453		Rafeet A, Vinai R, Soutsos M, Sha W (2017) Guidelines for mix proportioning of fly ash/GGBS based alkali activated concretes. Constr Build Mater 147:130-142.
230	153	90	74	721	450	661	0.39	10	57	2442		Rafeet A, Vinai R, Soutsos M, Sha W (2017) Guidelines for mix proportioning of fly ash/GGBS based alkali activated concretes. Constr Build Mater 147:130-142.
227	151	89	73	721	450	661	0.4	10	60	2438		Rafeet A, Vinai R, Soutsos M, Sha W (2017) Guidelines for mix proportioning of fly ash/GGBS based alkali activated concretes. Constr Build Mater 147:130-142.
218	145	86	70	721	450	661	0.43	10	53	2427		Rafeet A, Vinai R, Soutsos M, Sha W (2017) Guidelines for mix proportioning of fly ash/GGBS based alkali activated concretes. Constr Build Mater 147:130-142.
219	146	86	70	742	464	681	0.38	10	57	2464		Rafeet A, Vinai R, Soutsos M, Sha W (2017) Guidelines for mix proportioning of fly ash/GGBS based alkali activated concretes. Constr Build Mater 147:130-142.
216	144	85	69	742	464	681	0.39	10	56	2460		Rafeet A, Vinai R, Soutsos M, Sha W (2017) Guidelines for mix proportioning of fly ash/GGBS based alkali activated concretes. Constr Build Mater 147:130-142.
213	142	84	69	742	464	681	0.4	10	56	2457		Rafeet A, Vinai R, Soutsos M, Sha W (2017) Guidelines for mix proportioning of fly ash/GGBS based alkali activated concretes. Constr Build Mater 147:130-142.
209	139	82	67	753	470	690	0.39	10	57	2467		Rafeet A, Vinai R, Soutsos M, Sha W (2017) Guidelines for mix proportioning of fly ash/GGBS based alkali activated concretes. Constr Build Mater 147:130-142.
203	136	80	65	753	470	690	0.41	10	56	2460		Rafeet A, Vinai R, Soutsos M, Sha W (2017) Guidelines for mix proportioning of fly ash/GGBS based alkali activated concretes. Constr Build Mater 147:130-142.
198	132	78	64	753	470	690	0.43	10	39	2454		Rafeet A, Vinai R, Soutsos M, Sha W (2017) Guidelines for mix proportioning of fly ash/GGBS based alkali activated concretes. Constr Build Mater 147:130-142.
113	264	89	73	721	450	661	0.42	10	77	2446		Rafeet A, Vinai R, Soutsos M, Sha W (2017) Guidelines for mix proportioning of fly ash/GGBS based alkali activated concretes. Constr Build Mater 147:130-142.
108	251	84	69	721	450	661	0.46	10	71	2431		Rafeet A, Vinai R, Soutsos M, Sha W (2017) Guidelines for mix proportioning of fly ash/GGBS based alkali activated concretes. Constr Build Mater 147:130-142.
105	245	82	68	721	450	661	0.48	10	65	2425		Rafeet A, Vinai R, Soutsos M, Sha W (2017) Guidelines for mix proportioning of fly ash/GGBS based alkali activated concretes. Constr Build Mater 147:130-142.
106	248	83	68	742	464	681	0.42	10	73	2462		Rafeet A, Vinai R, Soutsos M, Sha W (2017) Guidelines for mix proportioning of fly ash/GGBS based alkali activated concretes. Constr Build Mater 147:130-142.
101	236	79	65	742	464	681	0.46	10	70	2450		Rafeet A, Vinai R, Soutsos M, Sha W (2017) Guidelines for mix proportioning of fly ash/GGBS based alkali activated concretes. Constr Build Mater 147:130-142.
99	230	77	63	742	464	681	0.48	10	69	2443		Rafeet A, Vinai R, Soutsos M, Sha W (2017) Guidelines for mix proportioning of fly ash/GGBS based alkali activated concretes. Constr Build Mater 147:130-142.
103	240	81	66	753	470	690	0.42	10	74	2471		Rafeet A, Vinai R, Soutsos M, Sha W (2017) Guidelines for mix proportioning of fly ash/GGBS based alkali activated concretes. Constr Build Mater 147:130-142.
98	228	77	63	753	470	690	0.46	10	70	2458		Rafeet A, Vinai R, Soutsos M, Sha W (2017) Guidelines for mix proportioning of fly ash/GGBS based alkali activated concretes. Constr Build Mater 147:130-142.
95	223	75	61	753	470	690	0.48	10	65	2452		Rafeet A, Vinai R, Soutsos M, Sha W (2017) Guidelines for mix proportioning of fly ash/GGBS based alkali activated concretes. Constr Build Mater 147:130-142.
350	150	120	80	628	693	314	0.21	14	66	2465	https://doi.org/10.1016/j.jobe.2018.09.010	Reddy MS, Dinakar P, Rao BH (2018) Mix design development of fly ash and ground granulated blast furnace slag based geopolymer concrete. J Build Eng 20: 712-722.
280	120	120	80	680	751	340	0.26	14	56	2498		Reddy MS, Dinakar P, Rao BH (2018) Mix design development of fly ash and ground granulated blast furnace slag based geopolymer concrete. J Build Eng 20: 712-722.
233	100	120	80	704	777	352	0.3	14	50	2491		Reddy MS, Dinakar P, Rao BH (2018) Mix design development of fly ash and ground granulated blast furnace slag based geopolymer concrete. J Build Eng 20: 712-722.
200	85	120	80	726	800	383	0.34	14	40	2497		Reddy MS, Dinakar P, Rao BH (2018) Mix design development of fly ash and ground granulated blast furnace slag based geopolymer concrete. J Build Eng 20: 712-722.
175	75	120	80	742	819	371	0.37	14	33	2504		Reddy MS, Dinakar P, Rao BH (2018) Mix design development of fly ash and ground granulated blast furnace slag based geopolymer concrete. J Build Eng 20: 712-722.
360	40	107	53	644	399	798	0.21	10	23	2405	https://doi.org/10.1016/j.conbuildmat.2018.04.008	Fang G, Ho WK, Tu W, Zhang M (2018) Workability and mechanical properties of alkali-activated fly ash-slag concrete cured at ambient temperature. Constr Build Mater 172: 476-487.
340	60	107	53	646	400	800	0.21	10	30	2410		Fang G, Ho WK, Tu W, Zhang M (2018) Workability and mechanical properties of alkali-activated fly ash-slag concrete cured at ambient temperature. Constr Build Mater 172: 476-487.
320	80	107	53	648	401	802	0.21	10	43	2415		Fang G, Ho WK, Tu W, Zhang M (2018) Workability and mechanical properties of alkali-activated fly ash-slag concrete cured at ambient temperature. Constr Build Mater 172: 476-487.
300	100	107	53	650	402	805	0.21	10	45	2421		Fang G, Ho WK, Tu W, Zhang M (2018) Workability and mechanical properties of alkali-activated fly ash-slag concrete cured at ambient temperature. Constr Build Mater 172: 476-487.
280	120	107	53	652	403	807	0.21	10	56	2426		Fang G, Ho WK, Tu W, Zhang M (2018) Workability and mechanical properties of alkali-activated fly ash-slag concrete cured at ambient temperature. Constr Build Mater 172: 476-487.
340	60	107	53	646	400	800	0.2	12	45	2410		Fang G, Ho WK, Tu W, Zhang M (2018) Workability and mechanical properties of alkali-activated fly ash-slag concrete cured at ambient temperature. Constr Build Mater 172: 476-487.
320	80	107	53	648	401	802	0.2	12	36	2415		Fang G, Ho WK, Tu W, Zhang M (2018) Workability and mechanical properties of alkali-activated fly ash-slag concrete cured at ambient temperature. Constr Build Mater 172: 476-487.
300	100	107	53	658	407	815	0.2	12	58	2444		Fang G, Ho WK, Tu W, Zhang M (2018) Workability and mechanical properties of alkali-activated fly ash-slag concrete cured at ambient temperature. Constr Build Mater 172: 476-487.
340	60	93	47	651	403	806	0.18	10	33	2404		Fang G, Ho WK, Tu W, Zhang M (2018) Workability and mechanical properties of alkali-activated fly ash-slag concrete cured at ambient temperature. Constr Build Mater 172: 476-487.
320	80	93	47	661	409	818	0.18	10	43	2432		Fang G, Ho WK, Tu W, Zhang M (2018) Workability and mechanical properties of alkali-activated fly ash-slag concrete cured at ambient temperature. Constr Build Mater 172: 476-487.
300	100	93	47	671	415	831	0.18	10	47	2461		Fang G, Ho WK, Tu W, Zhang M (2018) Workability and mechanical properties of alkali-activated fly ash-slag concrete cured at ambient temperature. Constr Build Mater 172: 476-487.
340	60	96	64	637	395	789	0.21	10	30	2385		Fang G, Ho WK, Tu W, Zhang M (2018) Workability and mechanical properties of alkali-activated fly ash-slag concrete cured at ambient temperature. Constr Build Mater 172: 476-487.
300	100	114	46	659	408	815	0.2	10	43	2446		Fang G, Ho WK, Tu W, Zhang M (2018) Workability and mechanical properties of alkali-activated fly ash-slag concrete cured at ambient temperature. Constr Build Mater 172: 476-487.
280.24	190.95	113.87	75.91	828.12	0	809.58	0.23	14	80	2350.47	https://doi.org/10.1016/j.conbuildmat.2018.04.016	Pilehvar S, Cao VD, Szczotok AM, Carmona M, Valentini L, Lanzón M, Pamies R, Kjøniksen AL (2018) Physical and mechanical properties of fly ash and slag geopolymer concrete containing different types of micro-encapsulated phase change materials. Constr Build Mater 173: 28-39.
320	80	158.37	28.55	972.72	0	704.39	0.48	2.98	44.6	2264.03	https://doi.org/10.1061/(ASCE)MT.1943-5533.0001618	Valencia Saavedra WG, Angulo DE, Mejía de Gutiérrez R (2016) Fly ash slag geopolymer concrete: Resistance to sodium and magnesium sulfate attack. J Mater Civ Eng 28(12): 04016148.
360	40	114.3	45.7	651	446.4	762.6	0.21	14	40	2420	https://doi.org/10.1016/j.matdes.2014.05.001	Deb PS, Nath P, Sarker PK (2014) The effects of ground granulated blast-furnace slag blending with fly ash and activator content on the workability and strength properties of geopolymer concrete cured at ambient temperature. Mater Des (1980-2015) 62: 32-39.
320	80	114.3	45.7	651	446.4	762.6	0.21	14	47	2420		Deb PS, Nath P, Sarker PK (2014) The effects of ground granulated blast-furnace slag blending with fly ash and activator content on the workability and strength properties of geopolymer concrete cured at ambient temperature. Mater Des (1980-2015) 62: 32-39.
360	40	96	64	651	446.4	762.6	0.21	14	43	2420		Deb PS, Nath P, Sarker PK (2014) The effects of ground granulated blast-furnace slag blending with fly ash and activator content on the workability and strength properties of geopolymer concrete cured at ambient temperature. Mater Des (1980-2015) 62: 32-39.
320	80	96	64	651	446.4	762.6	0.21	14	54	2420		Deb PS, Nath P, Sarker PK (2014) The effects of ground granulated blast-furnace slag blending with fly ash and activator content on the workability and strength properties of geopolymer concrete cured at ambient temperature. Mater Des (1980-2015) 62: 32-39.
400	0	100	40	658	451.2	770.8	0.18	14	22	2426		Deb PS, Nath P, Sarker PK (2014) The effects of ground granulated blast-furnace slag blending with fly ash and activator content on the workability and strength properties of geopolymer concrete cured at ambient temperature. Mater Des (1980-2015) 62: 32-39.
360	40	100	40	655	449.04	767.11	0.2	14	24	2425		Deb PS, Nath P, Sarker PK (2014) The effects of ground granulated blast-furnace slag blending with fly ash and activator content on the workability and strength properties of geopolymer concrete cured at ambient temperature. Mater Des (1980-2015) 62: 32-39.
320	80	100	40	655	449.04	767.11	0.2	14	32	2425		Deb PS, Nath P, Sarker PK (2014) The effects of ground granulated blast-furnace slag blending with fly ash and activator content on the workability and strength properties of geopolymer concrete cured at ambient temperature. Mater Des (1980-2015) 62: 32-39.
400	0	84	56	658	451.2	770.8	0.19	14	24	2426		Deb PS, Nath P, Sarker PK (2014) The effects of ground granulated blast-furnace slag blending with fly ash and activator content on the workability and strength properties of geopolymer concrete cured at ambient temperature. Mater Des (1980-2015) 62: 32-39.
360	40	84	56	655	449.04	767.11	0.2	14	24	2425		Deb PS, Nath P, Sarker PK (2014) The effects of ground granulated blast-furnace slag blending with fly ash and activator content on the workability and strength properties of geopolymer concrete cured at ambient temperature. Mater Des (1980-2015) 62: 32-39.
320	80	84	56	655	449.04	767.11	0.2	14	42	2425		Deb PS, Nath P, Sarker PK (2014) The effects of ground granulated blast-furnace slag blending with fly ash and activator content on the workability and strength properties of geopolymer concrete cured at ambient temperature. Mater Des (1980-2015) 62: 32-39.
293	88	71.67	143.33	760	1005	0	0.36	6	37	2361	https://doi.org/10.1016/j.conbuildmat.2013.05.107	Lee NK, Lee HK (2013) Setting and mechanical properties of alkali-activated fly ash/slag concrete manufactured at room temperature. Constr Build Mater 47: 1201-1209.
293	88	107.5	107.5	760	1005	0	0.34	6	26.6	2361		Lee NK, Lee HK (2013) Setting and mechanical properties of alkali-activated fly ash/slag concrete manufactured at room temperature. Constr Build Mater 47: 1201-1209.
293	88	71.67	143.33	760	1005	0	0.39	4	29.9	2361		Lee NK, Lee HK (2013) Setting and mechanical properties of alkali-activated fly ash/slag concrete manufactured at room temperature. Constr Build Mater 47: 1201-1209.
293	88	107.5	107.5	760	1005	0	0.36	4	30.7	2361		Lee NK, Lee HK (2013) Setting and mechanical properties of alkali-activated fly ash/slag concrete manufactured at room temperature. Constr Build Mater 47: 1201-1209.
344	34	71.67	143.33	760	1005	0	0.39	4	15.5	2358		Lee NK, Lee HK (2013) Setting and mechanical properties of alkali-activated fly ash/slag concrete manufactured at room temperature. Constr Build Mater 47: 1201-1209.
316	63	71.67	143.33	760	1005	0	0.39	4	23	2359		Lee NK, Lee HK (2013) Setting and mechanical properties of alkali-activated fly ash/slag concrete manufactured at room temperature. Constr Build Mater 47: 1201-1209.
400	0	114.3	45.7	651	1209	0	0.21	14	25	2420	https://doi.org/10.1016/j.conbuildmat.2014.05.080	Nath P, Sarker PK (2014) Effect of GGBFS on setting, workability and early strength properties of fly ash geopolymer concrete cured in ambient condition. Constr Build Mater 66: 163-171.
280	120	114.3	45.7	651	1209	0	0.21	14	58	2420		Nath P, Sarker PK (2014) Effect of GGBFS on setting, workability and early strength properties of fly ash geopolymer concrete cured in ambient condition. Constr Build Mater 66: 163-171.
360	40	100	40	651	1209	0	0.18	14	48	2400		Nath P, Sarker PK (2014) Effect of GGBFS on setting, workability and early strength properties of fly ash geopolymer concrete cured in ambient condition. Constr Build Mater 66: 163-171.
360	40	128.5	51.5	651	1209	0	0.23	14	30	2440		Nath P, Sarker PK (2014) Effect of GGBFS on setting, workability and early strength properties of fly ash geopolymer concrete cured in ambient condition. Constr Build Mater 66: 163-171.
360	40	96	64	651	1209	0	0.21	14	43	2420		Nath P, Sarker PK (2014) Effect of GGBFS on setting, workability and early strength properties of fly ash geopolymer concrete cured in ambient condition. Constr Build Mater 66: 163-171.
394.3	0	112.6	45.1	554.4	1293.4		0.3	8	17.69	2408	https://citeseerx.ist.psu.edu/viewdoc/download?doi=10.1.1.1011.3649&rep=rep1&type=pdf	Vijai K, Kumutha R, Vishnuram BG (2010) Effect of types of curing on strength of geopolymer concrete. Int J Phys Sci 5(9): 1419-1423.
400	0	129.43	10.57	651	1209	0	0.22	12.67	27.7	2434	https://doi.org/10.33915/etd.165	Kar A (2013) Characterizations of concretes with alkali-activated binder and correlating their properties from micro-to specimen level. PhD Thesis, West Virginia University, West Virginia, United States
340	60	129.43	10.57	651	1209	0	0.22	12.67	33.6	2434		Kar A (2013) Characterizations of concretes with alkali-activated binder and correlating their properties from micro-to specimen level. PhD Thesis, West Virginia University, West Virginia, United States
280	120	129.43	10.57	651	1209	0	0.22	12.67	39	2434		Kar A (2013) Characterizations of concretes with alkali-activated binder and correlating their properties from micro-to specimen level. PhD Thesis, West Virginia University, West Virginia, United States
200	200	129.43	10.57	651	1209	0	0.22	12.67	45.1	2434		Kar A (2013) Characterizations of concretes with alkali-activated binder and correlating their properties from micro-to specimen level. PhD Thesis, West Virginia University, West Virginia, United States
120	280	129.43	10.57	651	1209	0	0.22	12.67	47.1	2434		Kar A (2013) Characterizations of concretes with alkali-activated binder and correlating their properties from micro-to specimen level. PhD Thesis, West Virginia University, West Virginia, United States
60	340	129.43	10.57	651	1209	0	0.22	12.67	48.5	2434		Kar A (2013) Characterizations of concretes with alkali-activated binder and correlating their properties from micro-to specimen level. PhD Thesis, West Virginia University, West Virginia, United States
0	400	129.43	10.57	651	1209	0	0.22	12.67	51.1	2434		Kar A (2013) Characterizations of concretes with alkali-activated binder and correlating their properties from micro-to specimen level. PhD Thesis, West Virginia University, West Virginia, United States
523	0	118	118	459	1124	0	0.26	10	36	2352	https://doi.org/10.1155/2018/2460403	Phoo-Ngernkham T, Phiangphimai C, Damrongwiriyanupap N, Hanjitsuwan S, Thumrongvut J, Chindaprasirt P (2018) A mix design procedure for alkali-activated high-calcium fly ash concrete cured at ambient temperature. Adv Mater Sci Eng 2018.
500	0	113	113	475	1166	0	0.26	10	33.5	2377		Phoo-Ngernkham T, Phiangphimai C, Damrongwiriyanupap N, Hanjitsuwan S, Thumrongvut J, Chindaprasirt P (2018) A mix design procedure for alkali-activated high-calcium fly ash concrete cured at ambient temperature. Adv Mater Sci Eng 2018.
478	0	108	108	490	0	1211	0.26	10	20.5	2405		Phoo-Ngernkham T, Phiangphimai C, Damrongwiriyanupap N, Hanjitsuwan S, Thumrongvut J, Chindaprasirt P (2018) A mix design procedure for alkali-activated high-calcium fly ash concrete cured at ambient temperature. Adv Mater Sci Eng 2018.
470	0	118	118	474	1161	0	0.28	10	32	2351		Phoo-Ngernkham T, Phiangphimai C, Damrongwiriyanupap N, Hanjitsuwan S, Thumrongvut J, Chindaprasirt P (2018) A mix design procedure for alkali-activated high-calcium fly ash concrete cured at ambient temperature. Adv Mater Sci Eng 2018.
450	0	113	113	489	1201	0	0.28	10	31.5	2376		Phoo-Ngernkham T, Phiangphimai C, Damrongwiriyanupap N, Hanjitsuwan S, Thumrongvut J, Chindaprasirt P (2018) A mix design procedure for alkali-activated high-calcium fly ash concrete cured at ambient temperature. Adv Mater Sci Eng 2018.
430	0	108	108	504	0	1245	0.28	10	26.5	2405		Phoo-Ngernkham T, Phiangphimai C, Damrongwiriyanupap N, Hanjitsuwan S, Thumrongvut J, Chindaprasirt P (2018) A mix design procedure for alkali-activated high-calcium fly ash concrete cured at ambient temperature. Adv Mater Sci Eng 2018.
428	0	118	118	487	1191	0	0.3	10	31.5	2352		Phoo-Ngernkham T, Phiangphimai C, Damrongwiriyanupap N, Hanjitsuwan S, Thumrongvut J, Chindaprasirt P (2018) A mix design procedure for alkali-activated high-calcium fly ash concrete cured at ambient temperature. Adv Mater Sci Eng 2018.
409	0	113	113	501	1231	0	0.3	10	30	2377		Phoo-Ngernkham T, Phiangphimai C, Damrongwiriyanupap N, Hanjitsuwan S, Thumrongvut J, Chindaprasirt P (2018) A mix design procedure for alkali-activated high-calcium fly ash concrete cured at ambient temperature. Adv Mater Sci Eng 2018.
391	0	108	108	515	0	1273	0.3	10	27	2405		Phoo-Ngernkham T, Phiangphimai C, Damrongwiriyanupap N, Hanjitsuwan S, Thumrongvut J, Chindaprasirt P (2018) A mix design procedure for alkali-activated high-calcium fly ash concrete cured at ambient temperature. Adv Mater Sci Eng 2018.
392	0	118	118	497	1216	0	0.33	10	25	2351		Phoo-Ngernkham T, Phiangphimai C, Damrongwiriyanupap N, Hanjitsuwan S, Thumrongvut J, Chindaprasirt P (2018) A mix design procedure for alkali-activated high-calcium fly ash concrete cured at ambient temperature. Adv Mater Sci Eng 2018.
375	0	113	113	511	1255	0	0.33	10	21	2377		Phoo-Ngernkham T, Phiangphimai C, Damrongwiriyanupap N, Hanjitsuwan S, Thumrongvut J, Chindaprasirt P (2018) A mix design procedure for alkali-activated high-calcium fly ash concrete cured at ambient temperature. Adv Mater Sci Eng 2018.
359	0	108	108	525	0	1296	0.33	10	20	2406		Phoo-Ngernkham T, Phiangphimai C, Damrongwiriyanupap N, Hanjitsuwan S, Thumrongvut J, Chindaprasirt P (2018) A mix design procedure for alkali-activated high-calcium fly ash concrete cured at ambient temperature. Adv Mater Sci Eng 2018.
523	0	118	118	460	1126	0	0.23	15	35.5	2360		Phoo-Ngernkham T, Phiangphimai C, Damrongwiriyanupap N, Hanjitsuwan S, Thumrongvut J, Chindaprasirt P (2018) A mix design procedure for alkali-activated high-calcium fly ash concrete cured at ambient temperature. Adv Mater Sci Eng 2018.
500	0	113	113	475	1168	0	0.23	15	32	2384		Phoo-Ngernkham T, Phiangphimai C, Damrongwiriyanupap N, Hanjitsuwan S, Thumrongvut J, Chindaprasirt P (2018) A mix design procedure for alkali-activated high-calcium fly ash concrete cured at ambient temperature. Adv Mater Sci Eng 2018.
478	0	108	108	491	0	1212	0.23	15	30.5	2412		Phoo-Ngernkham T, Phiangphimai C, Damrongwiriyanupap N, Hanjitsuwan S, Thumrongvut J, Chindaprasirt P (2018) A mix design procedure for alkali-activated high-calcium fly ash concrete cured at ambient temperature. Adv Mater Sci Eng 2018.
470	0	118	118	475	1163	0	0.26	15	36	2359		Phoo-Ngernkham T, Phiangphimai C, Damrongwiriyanupap N, Hanjitsuwan S, Thumrongvut J, Chindaprasirt P (2018) A mix design procedure for alkali-activated high-calcium fly ash concrete cured at ambient temperature. Adv Mater Sci Eng 2018.
450	0	113	113	490	1203	0	0.26	15	34.5	2384		Phoo-Ngernkham T, Phiangphimai C, Damrongwiriyanupap N, Hanjitsuwan S, Thumrongvut J, Chindaprasirt P (2018) A mix design procedure for alkali-activated high-calcium fly ash concrete cured at ambient temperature. Adv Mater Sci Eng 2018.
430	0	108	108	505	0	1246	0.26	15	32.5	2412		Phoo-Ngernkham T, Phiangphimai C, Damrongwiriyanupap N, Hanjitsuwan S, Thumrongvut J, Chindaprasirt P (2018) A mix design procedure for alkali-activated high-calcium fly ash concrete cured at ambient temperature. Adv Mater Sci Eng 2018.
428	0	118	118	487	1193	0	0.28	15	32	2359		Phoo-Ngernkham T, Phiangphimai C, Damrongwiriyanupap N, Hanjitsuwan S, Thumrongvut J, Chindaprasirt P (2018) A mix design procedure for alkali-activated high-calcium fly ash concrete cured at ambient temperature. Adv Mater Sci Eng 2018.
409	0	113	113	502	1232	0	0.28	15	32.5	2384		Phoo-Ngernkham T, Phiangphimai C, Damrongwiriyanupap N, Hanjitsuwan S, Thumrongvut J, Chindaprasirt P (2018) A mix design procedure for alkali-activated high-calcium fly ash concrete cured at ambient temperature. Adv Mater Sci Eng 2018.
391	0	108	108	516	0	1274	0.28	15	32	2412		Phoo-Ngernkham T, Phiangphimai C, Damrongwiriyanupap N, Hanjitsuwan S, Thumrongvut J, Chindaprasirt P (2018) A mix design procedure for alkali-activated high-calcium fly ash concrete cured at ambient temperature. Adv Mater Sci Eng 2018.
392	0	118	118	498	1218	0	0.3	15	19	2359		Phoo-Ngernkham T, Phiangphimai C, Damrongwiriyanupap N, Hanjitsuwan S, Thumrongvut J, Chindaprasirt P (2018) A mix design procedure for alkali-activated high-calcium fly ash concrete cured at ambient temperature. Adv Mater Sci Eng 2018.
375	0	113	113	512	1257	0	0.3	15	19.5	2385		Phoo-Ngernkham T, Phiangphimai C, Damrongwiriyanupap N, Hanjitsuwan S, Thumrongvut J, Chindaprasirt P (2018) A mix design procedure for alkali-activated high-calcium fly ash concrete cured at ambient temperature. Adv Mater Sci Eng 2018.
359	0	108	108	525	0	1298	0.3	15	15.5	2413		Phoo-Ngernkham T, Phiangphimai C, Damrongwiriyanupap N, Hanjitsuwan S, Thumrongvut J, Chindaprasirt P (2018) A mix design procedure for alkali-activated high-calcium fly ash concrete cured at ambient temperature. Adv Mater Sci Eng 2018.
0	320	89.56	38.438	708.5	415.7	831.3	0.42	16	46.5	2509	https://doi.org/10.14445/22315381/IJETT-V50P225	Madhuri G, Rao KS (2017)Engineering properties of alkali activated slag concrete under ambient and heat curing. IJETT 50: 161-166.
0	320	111.952	48.048	708.5	415.7	831.3	0.41	12	44	2517		Madhuri G, Rao KS (2017)Engineering properties of alkali activated slag concrete under ambient and heat curing. IJETT 50: 161-166.
0	320	80	80	708.5	415.7	831.3	0.42	12	40.2	2512		Madhuri G, Rao KS (2017)Engineering properties of alkali activated slag concrete under ambient and heat curing. IJETT 50: 161-166.
0	320	111.952	48.048	708.5	415.7	831.3	0.41	16	52.3	2524		Madhuri G, Rao KS (2017)Engineering properties of alkali activated slag concrete under ambient and heat curing. IJETT 50: 161-166.
424.8	0	95	63.4	576	-	1176	NA	14	22.2	2397	https://doi.org/10.1016/j.cemconcomp.2017.12.015	Gu L, Visintin P, Bennett T (2018) Evaluation of accelerated degradation test methods for cementitious composites subject to sulfuric acid attack; application to conventional and alkali-activated concretes. Cem Concr Compos 87: 187-204.
0	350	49	8	746	-	1120	0.34	1.57	42	2365	http://hdl.handle.net/10397/83811	Ding Y (2017) Experimental study on fracture properties of alkali-activated concrete. PhD Thesis, The Hong Kong Polytechnic University, Hong Kong.
0	380	71	11	724	-	1087	0.31	2.17	54	2350		Ding Y (2017) Experimental study on fracture properties of alkali-activated concrete. PhD Thesis, The Hong Kong Polytechnic University, Hong Kong.
0	420	117	11	694	-	1041	0.25	2.35	70	2323		Ding Y (2017) Experimental study on fracture properties of alkali-activated concrete. PhD Thesis, The Hong Kong Polytechnic University, Hong Kong.
120	360	160	6.4	810.6	-	552.8	0.53	2	12.5	2215	https://doi.org/10.1016/j.jobe.2018.07.005	Nagaraj VK, Babu DLV (2018) Assessing the performance of molarity and alkaline activator ratio on engineering properties of self-compacting alkaline activated concrete at ambient temperature. J Build Eng 20: 137-155.
120	360	171.4	5.5	807.4	-	550.6	0.53	2	11.6	2216		Nagaraj VK, Babu DLV (2018) Assessing the performance of molarity and alkaline activator ratio on engineering properties of self-compacting alkaline activated concrete at ambient temperature. J Build Eng 20: 137-155.
120	360	180	4.8	804.9	-	549	0.53	2	11	2217		Nagaraj VK, Babu DLV (2018) Assessing the performance of molarity and alkaline activator ratio on engineering properties of self-compacting alkaline activated concrete at ambient temperature. J Build Eng 20: 137-155.
120	360	186.7	4.3	803.1	-	547.7	0.53	2	9.5	2218		Nagaraj VK, Babu DLV (2018) Assessing the performance of molarity and alkaline activator ratio on engineering properties of self-compacting alkaline activated concrete at ambient temperature. J Build Eng 20: 137-155.
120	360	192	3.8	801.5	-	546.6	0.53	2	8.5	2218		Nagaraj VK, Babu DLV (2018) Assessing the performance of molarity and alkaline activator ratio on engineering properties of self-compacting alkaline activated concrete at ambient temperature. J Build Eng 20: 137-155.
120	360	196.4	3.5	800.3	-	545.8	0.53	2	8	2218		Nagaraj VK, Babu DLV (2018) Assessing the performance of molarity and alkaline activator ratio on engineering properties of self-compacting alkaline activated concrete at ambient temperature. J Build Eng 20: 137-155.
120	360	160	11.9	800.3	-	545.8	0.53	4	26.5	2207		Nagaraj VK, Babu DLV (2018) Assessing the performance of molarity and alkaline activator ratio on engineering properties of self-compacting alkaline activated concrete at ambient temperature. J Build Eng 20: 137-155.
120	360	171.4	10.2	798.6	-	544.6	0.53	4	27	2209		Nagaraj VK, Babu DLV (2018) Assessing the performance of molarity and alkaline activator ratio on engineering properties of self-compacting alkaline activated concrete at ambient temperature. J Build Eng 20: 137-155.
120	360	180	8.9	787.2	-	543.7	0.53	4	24	2200		Nagaraj VK, Babu DLV (2018) Assessing the performance of molarity and alkaline activator ratio on engineering properties of self-compacting alkaline activated concrete at ambient temperature. J Build Eng 20: 137-155.
120	360	186.7	7.9	796.2	-	543	0.53	4	20	2211		Nagaraj VK, Babu DLV (2018) Assessing the performance of molarity and alkaline activator ratio on engineering properties of self-compacting alkaline activated concrete at ambient temperature. J Build Eng 20: 137-155.
120	360	192	7.2	795.4	-	542.4	0.53	4	16.5	2213		Nagaraj VK, Babu DLV (2018) Assessing the performance of molarity and alkaline activator ratio on engineering properties of self-compacting alkaline activated concrete at ambient temperature. J Build Eng 20: 137-155.
120	360	196.4	6.5	794.7	-	542	0.53	4	12.5	2213		Nagaraj VK, Babu DLV (2018) Assessing the performance of molarity and alkaline activator ratio on engineering properties of self-compacting alkaline activated concrete at ambient temperature. J Build Eng 20: 137-155.
120	360	160	16.7	791.4	-	539.7	0.53	6	38	2199		Nagaraj VK, Babu DLV (2018) Assessing the performance of molarity and alkaline activator ratio on engineering properties of self-compacting alkaline activated concrete at ambient temperature. J Build Eng 20: 137-155.
120	360	171.4	14.3	790.9	-	539.4	0.53	6	37	2202		Nagaraj VK, Babu DLV (2018) Assessing the performance of molarity and alkaline activator ratio on engineering properties of self-compacting alkaline activated concrete at ambient temperature. J Build Eng 20: 137-155.
120	360	180	12.5	790.5	-	539.1	0.53	6	36	2204		Nagaraj VK, Babu DLV (2018) Assessing the performance of molarity and alkaline activator ratio on engineering properties of self-compacting alkaline activated concrete at ambient temperature. J Build Eng 20: 137-155.
120	360	186.7	11.2	790.3	-	538.9	0.53	6	34.5	2206		Nagaraj VK, Babu DLV (2018) Assessing the performance of molarity and alkaline activator ratio on engineering properties of self-compacting alkaline activated concrete at ambient temperature. J Build Eng 20: 137-155.
120	360	192	10	790	-	538.8	0.53	6	27	2208		Nagaraj VK, Babu DLV (2018) Assessing the performance of molarity and alkaline activator ratio on engineering properties of self-compacting alkaline activated concrete at ambient temperature. J Build Eng 20: 137-155.
120	360	196.4	9.1	789.8	-	538.7	0.53	6	25	2199		Nagaraj VK, Babu DLV (2018) Assessing the performance of molarity and alkaline activator ratio on engineering properties of self-compacting alkaline activated concrete at ambient temperature. J Build Eng 20: 137-155.
120	360	160	21	783.5	-	534.4	0.53	8	50	2192		Nagaraj VK, Babu DLV (2018) Assessing the performance of molarity and alkaline activator ratio on engineering properties of self-compacting alkaline activated concrete at ambient temperature. J Build Eng 20: 137-155.
120	360	171.4	18	784.2	-	534.8	0.53	8	48	2196		Nagaraj VK, Babu DLV (2018) Assessing the performance of molarity and alkaline activator ratio on engineering properties of self-compacting alkaline activated concrete at ambient temperature. J Build Eng 20: 137-155.
120	360	180	15.7	784.6	-	535.1	0.53	8	46	2199		Nagaraj VK, Babu DLV (2018) Assessing the performance of molarity and alkaline activator ratio on engineering properties of self-compacting alkaline activated concrete at ambient temperature. J Build Eng 20: 137-155.
120	360	186.7	14	785	-	535.4	0.53	8	42	2202		Nagaraj VK, Babu DLV (2018) Assessing the performance of molarity and alkaline activator ratio on engineering properties of self-compacting alkaline activated concrete at ambient temperature. J Build Eng 20: 137-155.
120	360	192	12.6	785.3	-	535.6	0.53	8	39	2204		Nagaraj VK, Babu DLV (2018) Assessing the performance of molarity and alkaline activator ratio on engineering properties of self-compacting alkaline activated concrete at ambient temperature. J Build Eng 20: 137-155.
120	360	196.4	11.4	785.6	-	535.7	0.53	8	37	2205		Nagaraj VK, Babu DLV (2018) Assessing the performance of molarity and alkaline activator ratio on engineering properties of self-compacting alkaline activated concrete at ambient temperature. J Build Eng 20: 137-155.
120	360	160	24.7	776.6	-	529.6	0.53	10	56	2186		Nagaraj VK, Babu DLV (2018) Assessing the performance of molarity and alkaline activator ratio on engineering properties of self-compacting alkaline activated concrete at ambient temperature. J Build Eng 20: 137-155.
120	360	171.4	21.2	778.2	-	530.7	0.53	10	54	2191		Nagaraj VK, Babu DLV (2018) Assessing the performance of molarity and alkaline activator ratio on engineering properties of self-compacting alkaline activated concrete at ambient temperature. J Build Eng 20: 137-155.
120	360	180	18.5	779.4	-	531.6	0.53	10	52	2195		Nagaraj VK, Babu DLV (2018) Assessing the performance of molarity and alkaline activator ratio on engineering properties of self-compacting alkaline activated concrete at ambient temperature. J Build Eng 20: 137-155.
120	360	186.7	16.5	780.4	-	532.2	0.53	10	51	2198		Nagaraj VK, Babu DLV (2018) Assessing the performance of molarity and alkaline activator ratio on engineering properties of self-compacting alkaline activated concrete at ambient temperature. J Build Eng 20: 137-155.
120	360	192	14.8	781.1	-	532.7	0.53	10	51	2200		Nagaraj VK, Babu DLV (2018) Assessing the performance of molarity and alkaline activator ratio on engineering properties of self-compacting alkaline activated concrete at ambient temperature. J Build Eng 20: 137-155.
120	360	196.4	13.5	781.8	-	533.2	0.53	10	47	2202		Nagaraj VK, Babu DLV (2018) Assessing the performance of molarity and alkaline activator ratio on engineering properties of self-compacting alkaline activated concrete at ambient temperature. J Build Eng 20: 137-155.
120	360	160	28	770.4	-	525.4	0.53	12	59	2181		Nagaraj VK, Babu DLV (2018) Assessing the performance of molarity and alkaline activator ratio on engineering properties of self-compacting alkaline activated concrete at ambient temperature. J Build Eng 20: 137-155.
120	360	171.4	24	772.9	-	527.1	0.53	12	58	2187		Nagaraj VK, Babu DLV (2018) Assessing the performance of molarity and alkaline activator ratio on engineering properties of self-compacting alkaline activated concrete at ambient temperature. J Build Eng 20: 137-155.
120	360	180	21	774.8	-	528.4	0.53	12	57.5	2191		Nagaraj VK, Babu DLV (2018) Assessing the performance of molarity and alkaline activator ratio on engineering properties of self-compacting alkaline activated concrete at ambient temperature. J Build Eng 20: 137-155.
120	360	186.7	18.7	776.2	-	529.4	0.53	12	56	2194		Nagaraj VK, Babu DLV (2018) Assessing the performance of molarity and alkaline activator ratio on engineering properties of self-compacting alkaline activated concrete at ambient temperature. J Build Eng 20: 137-155.
120	360	192	16.8	777.4	-	530.2	0.53	12	55	2197		Nagaraj VK, Babu DLV (2018) Assessing the performance of molarity and alkaline activator ratio on engineering properties of self-compacting alkaline activated concrete at ambient temperature. J Build Eng 20: 137-155.
120	360	196.4	15.3	778.4	-	530.8	0.53	12	49	2199		Nagaraj VK, Babu DLV (2018) Assessing the performance of molarity and alkaline activator ratio on engineering properties of self-compacting alkaline activated concrete at ambient temperature. J Build Eng 20: 137-155.
0	362.8	40.8	122.4	990	-	810	0.5	4	42.5	2404	https://doi.org/10.1016/j.conbuildmat.2018.05.033	Shahrajabian F, Behfarnia K (2018) The effects of nano particles on freeze and thaw resistance of alkali-activated slag concrete. Constr Build Mater 176: 172-178.
485	0	160.71	64.28	549.5	-	1098.8	0.23	14	29.5	2380	https://doi.org/10.1016/j.conbuildmat.2019.04.165	Alzeebaree R, Çevik A, Nematollahi B, Sanjayan J, Mohammedameen A, Gülşan ME (2019) Mechanical properties and durability of unconfined and confined geopolymer concrete with fiber reinforced polymers exposed to sulfuric acid. Constr Build Mater 215: 1015-1032.
0	400	108	72	644	-	1196	0.24	14	52	2444	https://doi.org/10.1016/j.conbuildmat.2019.03.107	Bhardwaj B, Kumar P (2019) Comparative study of geopolymer and alkali activated slag concrete comprising waste foundry sand. Constr Build Mater 209: 555-565.
410	0	123	61.5	627	-	1164	0.32	12	35.91	2465	https://doi.org/10.1016/j.conbuildmat.2018.11.083	Farhan NA, Sheikh MN, Hadi MN (2019) Investigation of engineering properties of normal and high strength fly ash based geopolymer and alkali-activated slag concrete compared to ordinary Portland cement concrete. Constr Build Mater 196: 26-42.
0	400	128	52	636	-	1169	0.33	12	36.44	2465		Farhan NA, Sheikh MN, Hadi MN (2019) Investigation of engineering properties of normal and high strength fly ash based geopolymer and alkali-activated slag concrete compared to ordinary Portland cement concrete. Constr Build Mater 196: 26-42.
480	0	112	56	606	-	1140	0.24	14	65.28	2461		Farhan NA, Sheikh MN, Hadi MN (2019) Investigation of engineering properties of normal and high strength fly ash based geopolymer and alkali-activated slag concrete compared to ordinary Portland cement concrete. Constr Build Mater 196: 26-42.
0	450	106	53	625	-	1154	0.26	14	66.12	2455		Farhan NA, Sheikh MN, Hadi MN (2019) Investigation of engineering properties of normal and high strength fly ash based geopolymer and alkali-activated slag concrete compared to ordinary Portland cement concrete. Constr Build Mater 196: 26-42.
0	400	120	48	688	-	1124	0.24	12	52.5	2424	https://doi.org/10.1016/j.conbuildmat.2019.01.153	Gopalakrishnan R, Chinnaraju K (2019) Durability of ambient cured alumina silicate concrete based on slag/fly ash blends against sulfate environment. Constr Build Mater 204: 70-83.
40	360	120	48	688	-	1124	0.24	12	45	2424		Gopalakrishnan R, Chinnaraju K (2019) Durability of ambient cured alumina silicate concrete based on slag/fly ash blends against sulfate environment. Constr Build Mater 204: 70-83.
80	320	120	48	688	-	1124	0.24	12	43	2424		Gopalakrishnan R, Chinnaraju K (2019) Durability of ambient cured alumina silicate concrete based on slag/fly ash blends against sulfate environment. Constr Build Mater 204: 70-83.
120	280	120	48	688	-	1124	0.24	12	41.5	2424		Gopalakrishnan R, Chinnaraju K (2019) Durability of ambient cured alumina silicate concrete based on slag/fly ash blends against sulfate environment. Constr Build Mater 204: 70-83.
160	240	120	48	688	-	1124	0.24	12	41	2424		Gopalakrishnan R, Chinnaraju K (2019) Durability of ambient cured alumina silicate concrete based on slag/fly ash blends against sulfate environment. Constr Build Mater 204: 70-83.
200	200	120	48	688	-	1124	0.24	12	40.5	2424		Gopalakrishnan R, Chinnaraju K (2019) Durability of ambient cured alumina silicate concrete based on slag/fly ash blends against sulfate environment. Constr Build Mater 204: 70-83.
225	225	160.713	64.285	865.61	-	742.88	0.31	12	60.6	2354	https://doi.org/10.1016/j.conbuildmat.2019.03.228	Gülşan ME, Alzeebaree R, Rasheed AA, Niş A, Kurtoğlu AE (2019) Development of fly ash/slag based self-compacting geopolymer concrete using nano-silica and steel fiber. Constr Build Mater 211: 271-283.
417	0	293	66	698	308	619	0.37	15	47	2423	https://doi.org/10.1016/j.conbuildmat.2018.12.168	Gunasekara C, Law D, Bhuiyan S, Setunge S, Ward L (2019) Chloride induced corrosion in different fly ash based geopolymer concretes. Constr Build Mater 200: 502-513.
417	0	293	66	698	308	619	0.37	15	31.7	2423		Gunasekara C, Law D, Bhuiyan S, Setunge S, Ward L (2019) Chloride induced corrosion in different fly ash based geopolymer concretes. Constr Build Mater 200: 502-513.
420	0	241	92	706	312	624	0.37	15	18.07	2425		Gunasekara C, Law D, Bhuiyan S, Setunge S, Ward L (2019) Chloride induced corrosion in different fly ash based geopolymer concretes. Constr Build Mater 200: 502-513.
400	0	113	45	554	431	862	0.2	14	45	2423	https://doi.org/10.1016/j.conbuildmat.2015.08.009	Okoye FN, Durgaprasad J, Singh NB (2015) Mechanical properties of alkali activated flyash/Kaolin based geopolymer concrete. Constr Build Mater 98: 685-691.
408	0	118	47	554	-	1233	0.22	8	45.3	2368	https://doi.org/10.1016/j.ijsbe.2016.05.009	Shaikh, FUA (2016) Mechanical and durability properties of fly ash geopolymer concrete containing recycled coarse aggregates. Int J Sustain Built Environ 5(2): 277-287.
416	0	292	65	699	309	618	0.37	15	48.7	2422	https://doi.org/10.1016/j.conbuildmat.2016.07.121	Gunasekara C, Law DW, Setunge S (2016) Long term permeation properties of different fly ash geopolymer concretes. Constr BuildMater 124: 352-362.
416	0	292	65	699	309	618	0.37	15	42.9	2422		Gunasekara C, Law DW, Setunge S (2016) Long term permeation properties of different fly ash geopolymer concretes. Constr BuildMater 124: 352-362.
420	0	241	92	706	312	624	0.37	15	33.1	2425		Gunasekara C, Law DW, Setunge S (2016) Long term permeation properties of different fly ash geopolymer concretes. Constr BuildMater 124: 352-362.
412	0	342	39	693	306	612	0.37	15	24.3	2419		Gunasekara C, Law DW, Setunge S (2016) Long term permeation properties of different fly ash geopolymer concretes. Constr BuildMater 124: 352-362.
388	0	113	45	554	431	862	0.2	14	37.5	2407	https://doi.org/10.1016/j.dib.2015.10.029	Okoye FN, Durgaprasad J, Singh NB (2015) Fly ash/Kaolin based geopolymer green concretes and their mechanical properties. Data in brief 5: 739-744.
400	0	142.857	57.1429	547	-	1280	0.26	14	18.8	2441	https://doi.org/10.1016/j.ceramint.2015.01.031	Xie T, Ozbakkaloglu T (2015) Behavior of low-calcium fly and bottom ash-based geopolymer concrete cured at ambient temperature. Ceram Int 41(4): 5945-5958.
400	0	142.857	57.1429	547	-	1280	0.26	14	19.5	2441		Xie T, Ozbakkaloglu T (2015) Behavior of low-calcium fly and bottom ash-based geopolymer concrete cured at ambient temperature. Ceram Int 41(4): 5945-5958.
475	0	85	34	539	-	1253	0.14	14	30.4	2400		Xie T, Ozbakkaloglu T (2015) Behavior of low-calcium fly and bottom ash-based geopolymer concrete cured at ambient temperature. Ceram Int 41(4): 5945-5958.
475	0	100	40	535	-	1248	0.17	14	34.3	2412		Xie T, Ozbakkaloglu T (2015) Behavior of low-calcium fly and bottom ash-based geopolymer concrete cured at ambient temperature. Ceram Int 41(4): 5945-5958.
475	0	118.571	47.4286	529	-	1235	0.19	14	27.2	2419		Xie T, Ozbakkaloglu T (2015) Behavior of low-calcium fly and bottom ash-based geopolymer concrete cured at ambient temperature. Ceram Int 41(4): 5945-5958.
400	0	129.43	10.57	651	1209	-	0.35	3.4	20.67	2481	https://doi.org/10.1007/s41062-020-00448-y	Ramagiri KK, Chauhan DR, Gupta S, Kar A, Adak D, Mukherjee A (2021) High-temperature Performance of Ambient-cured Alkali-Activated Binder Concrete. Innov Infrastruct Solut 6(2): 1-11.
280	120	129.43	10.57	651	1209	-	0.35	3.4	52.04	2481		Ramagiri KK, Chauhan DR, Gupta S, Kar A, Adak D, Mukherjee A (2021) High-temperature Performance of Ambient-cured Alkali-Activated Binder Concrete. Innov Infrastruct Solut 6(2): 1-11.
240	160	129.43	10.57	651	1209	-	0.35	3.4	55.47	2481		Ramagiri KK, Chauhan DR, Gupta S, Kar A, Adak D, Mukherjee A (2021) High-temperature Performance of Ambient-cured Alkali-Activated Binder Concrete. Innov Infrastruct Solut 6(2): 1-11.
200	200	129.43	10.57	651	1209	-	0.35	3.4	65.49	2481		Ramagiri KK, Chauhan DR, Gupta S, Kar A, Adak D, Mukherjee A (2021) High-temperature Performance of Ambient-cured Alkali-Activated Binder Concrete. Innov Infrastruct Solut 6(2): 1-11.
360	90	26.67	18.32	1247	415	0	0.16	2.42	64.5	2277	https://doi.org/10.3389/fmats.2019.00009	Humad AM, Kothari A, Provis JL, Cwirzen A (2019) The effect of blast furnace slag/fly ash ratio on setting, strength, and shrinkage of alkali-activated pastes and concretes. Front Mater 6: 9.
360	90	37.72	7.27	1247	415	0	0.13	1.01	42.7	2229		Humad AM, Kothari A, Provis JL, Cwirzen A (2019) The effect of blast furnace slag/fly ash ratio on setting, strength, and shrinkage of alkali-activated pastes and concretes. Front Mater 6: 9.
450	0	37.72	7.27	1247	415	0	0.13	1.01	42.1	2229		Humad AM, Kothari A, Provis JL, Cwirzen A (2019) The effect of blast furnace slag/fly ash ratio on setting, strength, and shrinkage of alkali-activated pastes and concretes. Front Mater 6: 9.
225	225	112.5	45	627	0	1164	0.27	14	44.1	2480	https://doi.org/10.1061/(ASCE)MT.1943-5533.0002333	Farhan NA, Sheikh MN, Hadi MN (2018) Engineering properties of ambient cured alkali-activated fly ash–slag concrete reinforced with different types of steel fiber. J Mater Civ Eng 30(7): 04018142.
280	120	175.02	24.92	789	439	524	0.28	7.12	54.07	2360	http://resolver.tudelft.nl/uuid:8f95eac7-4e66-4773-af05-802559652e0f	Arbi Ghanmi K, Nedeljković M, Zuo Y, Ye G Durability of alkali-activated fly ash and slag concrete. In: The 9th international concrete conference 2016:6: Environment, efficiency and economic
												challenges for concrete, Dundee, Scotland, pp 1-11
												Arbi Ghanmi K, Nedeljković M, Zuo Y, Ye G Durability of alkali-activated fly ash and slag concrete. In: The 9th international concrete conference 2016:6: Environment, efficiency and economic
												challenges for concrete, Dundee, Scotland, pp 1-11
200	200	175.02	24.92	789	439	524	0.28	7.12	76.34	2360		Arbi Ghanmi K, Nedeljković M, Zuo Y, Ye G Durability of alkali-activated fly ash and slag concrete. In: The 9th international concrete conference 2016:6: Environment, efficiency and economic
												challenges for concrete, Dundee, Scotland, pp 1-11
												Arbi Ghanmi K, Nedeljković M, Zuo Y, Ye G Durability of alkali-activated fly ash and slag concrete. In: The 9th international concrete conference 2016:6: Environment, efficiency and economic
												challenges for concrete, Dundee, Scotland, pp 1-11
120	280	175.02	24.92	789	439	524	0.12	7.12	86.08	2257	https://doi.org/10.4233/uuid:97b9eabe-159e-43e1-8b35-edc61b1aa682	Nedeljković, M (2019) Carbonation mechanism of alkali-activated fly ash and slag materials: In view of long-term performance predictions. PhD Thesis, Delft University of Technology, The Netherlands
												Nedeljković, M (2019) Carbonation mechanism of alkali-activated fly ash and slag materials: In view of long-term performance predictions. PhD Thesis, Delft University of Technology, The Netherlands
130	130	137.09	18.91	789	439	524	0.47	6.96	63	2424		Nedeljković, M (2019) Carbonation mechanism of alkali-activated fly ash and slag materials: In view of long-term performance predictions. PhD Thesis, Delft University of Technology, The Netherlands
												Nedeljković, M (2019) Carbonation mechanism of alkali-activated fly ash and slag materials: In view of long-term performance predictions. PhD Thesis, Delft University of Technology, The Netherlands
90	360	81	22.77	1360	340	0	0.45	3.42	43	2430	http://www.diva-portal.org/smash/record.jsf?pid=diva2:1098704	Kothari, A (2017) Effects of Fly Ash on the properties of Alkali Activated Slag Concrete. Master's thesis, Luleå University of Technology, Luleå, Sweden
90	360	73.8	61.9	1360	340	0	0.44	8.8	65	2433		Kothari, A (2017) Effects of Fly Ash on the properties of Alkali Activated Slag Concrete. Master's thesis, Luleå University of Technology, Luleå, Sweden
0	370	22.6	14.8	643	0	1217	0.43	2.39	36.2	2435	https://doi.org/10.5281/zenodo.1093468	Mithun BM, Narasimhan MC (2014) Self-cured alkali activated slag concrete mixes-an experimental study. IJCEE 8(4): 477-482.
0	370	33.8	12.7	643	0	1217	0.48	2.14	39.1	2433		Mithun BM, Narasimhan MC (2014) Self-cured alkali activated slag concrete mixes-an experimental study. IJCEE 8(4): 477-482.
0	370	45.1	10.5	643	0	1217	0.46	1.84	43.7	2431		Mithun BM, Narasimhan MC (2014) Self-cured alkali activated slag concrete mixes-an experimental study. IJCEE 8(4): 477-482.
0	370	56.4	8.4	643	0	1217	0.45	1.54	55.8	2433		Mithun BM, Narasimhan MC (2014) Self-cured alkali activated slag concrete mixes-an experimental study. IJCEE 8(4): 477-482.
0	370	67.7	6.3	643	0	1216	0.43	1.21	53.5	2437		Mithun BM, Narasimhan MC (2014) Self-cured alkali activated slag concrete mixes-an experimental study. IJCEE 8(4): 477-482.
0	370	33.8	22.2	639	0	1216	0.42	3.74	41.4	2440		Mithun BM, Narasimhan MC (2014) Self-cured alkali activated slag concrete mixes-an experimental study. IJCEE 8(4): 477-482.
0	370	50.8	19	639	0	1209	0.48	3.41	43.6	2426		Mithun BM, Narasimhan MC (2014) Self-cured alkali activated slag concrete mixes-an experimental study. IJCEE 8(4): 477-482.
0	370	67.7	15.8	638	0	1208	0.46	3.03	58.4	2432		Mithun BM, Narasimhan MC (2014) Self-cured alkali activated slag concrete mixes-an experimental study. IJCEE 8(4): 477-482.
0	370	84.6	12.6	638	0	1208	0.44	2.59	62.4	2437		Mithun BM, Narasimhan MC (2014) Self-cured alkali activated slag concrete mixes-an experimental study. IJCEE 8(4): 477-482.
0	370	101.5	9.4	638	0	1207	0.42	2.09	59.3	2443		Mithun BM, Narasimhan MC (2014) Self-cured alkali activated slag concrete mixes-an experimental study. IJCEE 8(4): 477-482.
0	370	45.1	29.6	634	0	1200	0.41	5.19	70.1	2447		Mithun BM, Narasimhan MC (2014) Self-cured alkali activated slag concrete mixes-an experimental study. IJCEE 8(4): 477-482.
0	370	67.7	25.4	634	0	1200	0.47	4.87	71.5	2424		Mithun BM, Narasimhan MC (2014) Self-cured alkali activated slag concrete mixes-an experimental study. IJCEE 8(4): 477-482.
0	370	90.2	21.1	634	0	1199	0.46	4.45	82.7	2427		Mithun BM, Narasimhan MC (2014) Self-cured alkali activated slag concrete mixes-an experimental study. IJCEE 8(4): 477-482.
0	370	112.8	16.8	634	0	1199	0.45	3.94	83.2	2430		Mithun BM, Narasimhan MC (2014) Self-cured alkali activated slag concrete mixes-an experimental study. IJCEE 8(4): 477-482.
0	370	135.4	12.5	633	0	1198	0.44	3.31	72.5	2433		Mithun BM, Narasimhan MC (2014) Self-cured alkali activated slag concrete mixes-an experimental study. IJCEE 8(4): 477-482.
0	370	22.6	14.8	643	0	1217	0.43	2.39	34.4	2436		Mithun BM, Narasimhan MC (2014) Self-cured alkali activated slag concrete mixes-an experimental study. IJCEE 8(4): 477-482.
0	370	33.8	12.7	643	0	1217	0.41	2.14	39.2	2362		Mithun BM, Narasimhan MC (2014) Self-cured alkali activated slag concrete mixes-an experimental study. IJCEE 8(4): 477-482.
0	370	45.1	10.5	643	0	1217	0.39	1.84	44.8	2389		Mithun BM, Narasimhan MC (2014) Self-cured alkali activated slag concrete mixes-an experimental study. IJCEE 8(4): 477-482.
0	370	56.4	8.4	643	0	1217	0.22	1.54	55	2437		Mithun BM, Narasimhan MC (2014) Self-cured alkali activated slag concrete mixes-an experimental study. IJCEE 8(4): 477-482.
0	370	67.7	6.3	643	0	1217	0.45	1.21	55.5	2498		Mithun BM, Narasimhan MC (2014) Self-cured alkali activated slag concrete mixes-an experimental study. IJCEE 8(4): 477-482.
0	450	81.45	22.77	1332	331	0	0.45	3.42	50	2501	https://doi.org/10.1155/2019/6903725	Orosz K, Humad A, Hedlund H, Cwirzen A (2019) Autogenous Deformation of Alkali-Activated Blast Furnace Slag Concrete Subjected to Variable Curing Temperatures. Adv Civ Eng 2019.
0	450	125.8	30.48	1332	331	0	0.45	5.45	77	2500		Orosz K, Humad A, Hedlund H, Cwirzen A (2019) Autogenous Deformation of Alkali-Activated Blast Furnace Slag Concrete Subjected to Variable Curing Temperatures. Adv Civ Eng 2019.
360	40	114.3	45.7	650	0	1210	0.29	14	21	2534	https://dx.doi.org/10.3390%2Fma12050740	Aslani F, Asif Z (2019) Properties of ambient-cured normal and heavyweight geopolymer concrete exposed to high temperatures. Materials 12(5): 740.
0	419	53	56	784	346	693	0.29	10	32.9	2532	https://researchrepository.rmit.edu.au/permalink/61RMIT_INST/1lek7c1/alma9921861379101341	Adam, A. Strength and durability properties of alkali activated slag and fly ash-based geopolymer concrete. PhD Thesis, RMIT University, Melbourne
0	415	71	46	784	346	693	0.29	10	44.3	2533		Adam, A. Strength and durability properties of alkali activated slag and fly ash-based geopolymer concrete. PhD Thesis, RMIT University, Melbourne
0	412	87	33	784	346	693	0.4	10	43.5	1823		Adam, A. Strength and durability properties of alkali activated slag and fly ash-based geopolymer concrete. PhD Thesis, RMIT University, Melbourne
476	0	90	95	784	346	693	0.38	10	44.4	1827		Adam, A. Strength and durability properties of alkali activated slag and fly ash-based geopolymer concrete. PhD Thesis, RMIT University, Melbourne
467	0	119	75	784	346	693	0.37	10	53.3	1831		Adam, A. Strength and durability properties of alkali activated slag and fly ash-based geopolymer concrete. PhD Thesis, RMIT University, Melbourne
461	0	147	56	784	346	693	0.53	10	56.9	2446		Adam, A. Strength and durability properties of alkali activated slag and fly ash-based geopolymer concrete. PhD Thesis, RMIT University, Melbourne
350	0	75.3	75.3	570	0	680	0.28	12	21.09	2400	https://doi.org/10.1016/j.serj.2017.03.005	Sathanandam T, Awoyera PO, Vijayan V, Sathishkumar K (2017) Low carbon building: Experimental insight on the use of fly ash and glass fibre for making geopolymer concrete. Sustain Environ Res 27(3): 146-153.
350	0	75.3	75.3	570	0	680	0.29	16	21.93	2386		Sathanandam T, Awoyera PO, Vijayan V, Sathishkumar K (2017) Low carbon building: Experimental insight on the use of fly ash and glass fibre for making geopolymer concrete. Sustain Environ Res 27(3): 146-153.
350	0	75.3	75.3	570	0	680	0.3	20	21.61	2372		Sathanandam T, Awoyera PO, Vijayan V, Sathishkumar K (2017) Low carbon building: Experimental insight on the use of fly ash and glass fibre for making geopolymer concrete. Sustain Environ Res 27(3): 146-153.
0	357	80.03	14.97	563	548	728	0.29	10	64	2428	https://doi.org/10.1016/j.cemconcomp.2017.10.003	Puertas F, González-Fonteboa B, González-Taboada I, Alonso MM, Torres-Carrasco M, Rojo G, Martínez-Abella F (2018) Alkali-activated slag concrete: Fresh and hardened behaviour. Cem Concr Compos 85: 22-31.
0	400	101.82	58.18	894	894	0	0.28	10	44.92	2429	https://doi.org/10.1016/j.conbuildmat.2018.11.086	Aliabdo AA, Abd Elmoaty M, Emam MA (2019) Factors affecting the mechanical properties of alkali activated ground granulated blast furnace slag concrete. Constr Build Mater 197: 339-355.
0	400	128.57	51.43	876	876	0	0.27	12	27.07	2431		Aliabdo AA, Abd Elmoaty M, Emam MA (2019) Factors affecting the mechanical properties of alkali activated ground granulated blast furnace slag concrete. Constr Build Mater 197: 339-355.
0	400	152.94	47.06	858	858	0	0.26	14	37.46	2433		Aliabdo AA, Abd Elmoaty M, Emam MA (2019) Factors affecting the mechanical properties of alkali activated ground granulated blast furnace slag concrete. Constr Build Mater 197: 339-355.
0	300	72	48	917	0	1090	0.25	1	16.69	2435	https://doi.org/10.1061/(asce)mt.1943-5533.0002296	Thunuguntla CS, Gunneswara Rao TD (2018) Mix design procedure for alkali-activated slag concrete using particle packing theory. J Mater Civ Eng 30(6): 04018113.
0	300	72	48	917	0	1090	0.29	2	33.23	2407		Thunuguntla CS, Gunneswara Rao TD (2018) Mix design procedure for alkali-activated slag concrete using particle packing theory. J Mater Civ Eng 30(6): 04018113.
0	300	72	48	917	0	1090	0.28	4	38.09	2408		Thunuguntla CS, Gunneswara Rao TD (2018) Mix design procedure for alkali-activated slag concrete using particle packing theory. J Mater Civ Eng 30(6): 04018113.
0	300	72	48	917	0	1090	0.27	6	54.05	2410		Thunuguntla CS, Gunneswara Rao TD (2018) Mix design procedure for alkali-activated slag concrete using particle packing theory. J Mater Civ Eng 30(6): 04018113.
0	300	72	48	917	0	1090	0.26	8	64.16	2412		Thunuguntla CS, Gunneswara Rao TD (2018) Mix design procedure for alkali-activated slag concrete using particle packing theory. J Mater Civ Eng 30(6): 04018113.
0	350	84	56	875	0	1041	0.25	1	17.47	2414		Thunuguntla CS, Gunneswara Rao TD (2018) Mix design procedure for alkali-activated slag concrete using particle packing theory. J Mater Civ Eng 30(6): 04018113.
0	350	84	56	875	0	1041	0.29	2	34.4	2386		Thunuguntla CS, Gunneswara Rao TD (2018) Mix design procedure for alkali-activated slag concrete using particle packing theory. J Mater Civ Eng 30(6): 04018113.
0	350	84	56	875	0	1041	0.28	4	42.37	2387		Thunuguntla CS, Gunneswara Rao TD (2018) Mix design procedure for alkali-activated slag concrete using particle packing theory. J Mater Civ Eng 30(6): 04018113.
0	350	84	56	875	0	1041	0.27	6	57.94	2389		Thunuguntla CS, Gunneswara Rao TD (2018) Mix design procedure for alkali-activated slag concrete using particle packing theory. J Mater Civ Eng 30(6): 04018113.
0	350	84	56	875	0	1041	0.26	8	68.64	2391		Thunuguntla CS, Gunneswara Rao TD (2018) Mix design procedure for alkali-activated slag concrete using particle packing theory. J Mater Civ Eng 30(6): 04018113.
0	400	96	64	834	0	991	0.25	1	19.22	2393		Thunuguntla CS, Gunneswara Rao TD (2018) Mix design procedure for alkali-activated slag concrete using particle packing theory. J Mater Civ Eng 30(6): 04018113.
0	400	96	64	834	0	991	0.29	2	37.12	2365		Thunuguntla CS, Gunneswara Rao TD (2018) Mix design procedure for alkali-activated slag concrete using particle packing theory. J Mater Civ Eng 30(6): 04018113.
0	400	96	64	834	0	991	0.28	4	48.79	2366		Thunuguntla CS, Gunneswara Rao TD (2018) Mix design procedure for alkali-activated slag concrete using particle packing theory. J Mater Civ Eng 30(6): 04018113.
0	400	96	64	834	0	991	0.27	6	62.61	2368		Thunuguntla CS, Gunneswara Rao TD (2018) Mix design procedure for alkali-activated slag concrete using particle packing theory. J Mater Civ Eng 30(6): 04018113.
0	400	96	64	834	0	991	0.26	8	71.36	2370		Thunuguntla CS, Gunneswara Rao TD (2018) Mix design procedure for alkali-activated slag concrete using particle packing theory. J Mater Civ Eng 30(6): 04018113.
0	450	108	72	792	0	942	0.25	1	20	2372		Thunuguntla CS, Gunneswara Rao TD (2018) Mix design procedure for alkali-activated slag concrete using particle packing theory. J Mater Civ Eng 30(6): 04018113.
0	450	108	72	792	0	942	0.32	2	33.81	2411		Thunuguntla CS, Gunneswara Rao TD (2018) Mix design procedure for alkali-activated slag concrete using particle packing theory. J Mater Civ Eng 30(6): 04018113.
0	450	108	72	792	0	942	0.31	4	47.04	2412		Thunuguntla CS, Gunneswara Rao TD (2018) Mix design procedure for alkali-activated slag concrete using particle packing theory. J Mater Civ Eng 30(6): 04018113.
0	450	108	72	792	0	942	0.3	6	63.58	2414		Thunuguntla CS, Gunneswara Rao TD (2018) Mix design procedure for alkali-activated slag concrete using particle packing theory. J Mater Civ Eng 30(6): 04018113.
0	450	108	72	792	0	942	0.29	8	71.95	2416		Thunuguntla CS, Gunneswara Rao TD (2018) Mix design procedure for alkali-activated slag concrete using particle packing theory. J Mater Civ Eng 30(6): 04018113.
0	300	81	54	902	0	1073	0.28	1	21.76	2418		Thunuguntla CS, Gunneswara Rao TD (2018) Mix design procedure for alkali-activated slag concrete using particle packing theory. J Mater Civ Eng 30(6): 04018113.
0	300	81	54	902	0	1073	0.32	2	36.21	2389		Thunuguntla CS, Gunneswara Rao TD (2018) Mix design procedure for alkali-activated slag concrete using particle packing theory. J Mater Civ Eng 30(6): 04018113.
0	300	81	54	902	0	1073	0.31	4	44.22	2390		Thunuguntla CS, Gunneswara Rao TD (2018) Mix design procedure for alkali-activated slag concrete using particle packing theory. J Mater Civ Eng 30(6): 04018113.
0	300	81	54	902	0	1073	0.3	6	58.67	2392		Thunuguntla CS, Gunneswara Rao TD (2018) Mix design procedure for alkali-activated slag concrete using particle packing theory. J Mater Civ Eng 30(6): 04018113.
0	300	81	54	902	0	1073	0.29	8	68.44	2394		Thunuguntla CS, Gunneswara Rao TD (2018) Mix design procedure for alkali-activated slag concrete using particle packing theory. J Mater Civ Eng 30(6): 04018113.
0	350	95	63	859	0	1021	0.28	1	22.93	2396		Thunuguntla CS, Gunneswara Rao TD (2018) Mix design procedure for alkali-activated slag concrete using particle packing theory. J Mater Civ Eng 30(6): 04018113.
0	350	95	63	859	0	1021	0.32	2	39.34	2365		Thunuguntla CS, Gunneswara Rao TD (2018) Mix design procedure for alkali-activated slag concrete using particle packing theory. J Mater Civ Eng 30(6): 04018113.
0	350	95	63	859	0	1021	0.31	4	49.3	2366		Thunuguntla CS, Gunneswara Rao TD (2018) Mix design procedure for alkali-activated slag concrete using particle packing theory. J Mater Civ Eng 30(6): 04018113.
0	350	95	63	859	0	1021	0.3	6	62.38	2368		Thunuguntla CS, Gunneswara Rao TD (2018) Mix design procedure for alkali-activated slag concrete using particle packing theory. J Mater Civ Eng 30(6): 04018113.
0	350	95	63	859	0	1021	0.29	8	73.32	2370		Thunuguntla CS, Gunneswara Rao TD (2018) Mix design procedure for alkali-activated slag concrete using particle packing theory. J Mater Civ Eng 30(6): 04018113.
0	400	108	72	815	0	969	0.28	1	24.49	2372		Thunuguntla CS, Gunneswara Rao TD (2018) Mix design procedure for alkali-activated slag concrete using particle packing theory. J Mater Civ Eng 30(6): 04018113.
0	400	108	72	815	0	969	0.32	2	41.68	2342		Thunuguntla CS, Gunneswara Rao TD (2018) Mix design procedure for alkali-activated slag concrete using particle packing theory. J Mater Civ Eng 30(6): 04018113.
0	400	108	72	815	0	969	0.31	4	54.57	2343		Thunuguntla CS, Gunneswara Rao TD (2018) Mix design procedure for alkali-activated slag concrete using particle packing theory. J Mater Civ Eng 30(6): 04018113.
0	400	108	72	815	0	969	0.3	6	64.34	2345		Thunuguntla CS, Gunneswara Rao TD (2018) Mix design procedure for alkali-activated slag concrete using particle packing theory. J Mater Civ Eng 30(6): 04018113.
0	400	108	72	815	0	969	0.29	8	76.64	2347		Thunuguntla CS, Gunneswara Rao TD (2018) Mix design procedure for alkali-activated slag concrete using particle packing theory. J Mater Civ Eng 30(6): 04018113.
0	450	122	81	771	0	917	0.28	1	23.39	2349		Thunuguntla CS, Gunneswara Rao TD (2018) Mix design procedure for alkali-activated slag concrete using particle packing theory. J Mater Civ Eng 30(6): 04018113.
0	450	122	81	771	0	917	0.35	2	40.98	2395		Thunuguntla CS, Gunneswara Rao TD (2018) Mix design procedure for alkali-activated slag concrete using particle packing theory. J Mater Civ Eng 30(6): 04018113.
0	450	122	81	771	0	917	0.34	4	52.09	2396		Thunuguntla CS, Gunneswara Rao TD (2018) Mix design procedure for alkali-activated slag concrete using particle packing theory. J Mater Civ Eng 30(6): 04018113.
0	450	122	81	771	0	917	0.33	6	66.1	2398		Thunuguntla CS, Gunneswara Rao TD (2018) Mix design procedure for alkali-activated slag concrete using particle packing theory. J Mater Civ Eng 30(6): 04018113.
0	450	122	81	771	0	917	0.31	8	73.71	2400		Thunuguntla CS, Gunneswara Rao TD (2018) Mix design procedure for alkali-activated slag concrete using particle packing theory. J Mater Civ Eng 30(6): 04018113.
0	300	90	60	888	0	1056	0.3	1	25.87	2402		Thunuguntla CS, Gunneswara Rao TD (2018) Mix design procedure for alkali-activated slag concrete using particle packing theory. J Mater Civ Eng 30(6): 04018113.
0	300	90	60	888	0	1056	0.35	2	40.54	2369		Thunuguntla CS, Gunneswara Rao TD (2018) Mix design procedure for alkali-activated slag concrete using particle packing theory. J Mater Civ Eng 30(6): 04018113.
0	300	90	60	888	0	1056	0.34	4	49	2370		Thunuguntla CS, Gunneswara Rao TD (2018) Mix design procedure for alkali-activated slag concrete using particle packing theory. J Mater Civ Eng 30(6): 04018113.
0	300	90	60	888	0	1056	0.33	6	62.02	2372		Thunuguntla CS, Gunneswara Rao TD (2018) Mix design procedure for alkali-activated slag concrete using particle packing theory. J Mater Civ Eng 30(6): 04018113.
0	300	90	60	888	0	1056	0.31	8	72.32	2374		Thunuguntla CS, Gunneswara Rao TD (2018) Mix design procedure for alkali-activated slag concrete using particle packing theory. J Mater Civ Eng 30(6): 04018113.
0	350	105	70	842	0	1001	0.3	1	28.13	2376		Thunuguntla CS, Gunneswara Rao TD (2018) Mix design procedure for alkali-activated slag concrete using particle packing theory. J Mater Civ Eng 30(6): 04018113.
0	350	105	70	842	0	1001	0.35	2	43.9	2343		Thunuguntla CS, Gunneswara Rao TD (2018) Mix design procedure for alkali-activated slag concrete using particle packing theory. J Mater Civ Eng 30(6): 04018113.
0	350	105	70	842	0	1001	0.34	4	56.55	2344		Thunuguntla CS, Gunneswara Rao TD (2018) Mix design procedure for alkali-activated slag concrete using particle packing theory. J Mater Civ Eng 30(6): 04018113.
0	350	105	70	842	0	1001	0.33	6	66.5	2346		Thunuguntla CS, Gunneswara Rao TD (2018) Mix design procedure for alkali-activated slag concrete using particle packing theory. J Mater Civ Eng 30(6): 04018113.
0	350	105	70	842	0	1001	0.31	8	78.55	2348		Thunuguntla CS, Gunneswara Rao TD (2018) Mix design procedure for alkali-activated slag concrete using particle packing theory. J Mater Civ Eng 30(6): 04018113.
0	400	120	80	796	0	946	0.3	1	32.07	2350		Thunuguntla CS, Gunneswara Rao TD (2018) Mix design procedure for alkali-activated slag concrete using particle packing theory. J Mater Civ Eng 30(6): 04018113.
0	400	120	80	796	0	946	0.35	2	47.01	2317		Thunuguntla CS, Gunneswara Rao TD (2018) Mix design procedure for alkali-activated slag concrete using particle packing theory. J Mater Civ Eng 30(6): 04018113.
0	400	120	80	796	0	946	0.34	4	61.33	2318		Thunuguntla CS, Gunneswara Rao TD (2018) Mix design procedure for alkali-activated slag concrete using particle packing theory. J Mater Civ Eng 30(6): 04018113.
0	400	120	80	796	0	946	0.33	6	69.42	2320		Thunuguntla CS, Gunneswara Rao TD (2018) Mix design procedure for alkali-activated slag concrete using particle packing theory. J Mater Civ Eng 30(6): 04018113.
0	400	120	80	796	0	946	0.31	8	81.24	2322		Thunuguntla CS, Gunneswara Rao TD (2018) Mix design procedure for alkali-activated slag concrete using particle packing theory. J Mater Civ Eng 30(6): 04018113.
0	450	135	90	750	0	891	0.3	1	30.41	2324		Thunuguntla CS, Gunneswara Rao TD (2018) Mix design procedure for alkali-activated slag concrete using particle packing theory. J Mater Civ Eng 30(6): 04018113.
0	450	135	90	750	0	891	0.38	2	44.31	2379		Thunuguntla CS, Gunneswara Rao TD (2018) Mix design procedure for alkali-activated slag concrete using particle packing theory. J Mater Civ Eng 30(6): 04018113.
0	450	135	90	750	0	891	0.37	4	58.42	2380		Thunuguntla CS, Gunneswara Rao TD (2018) Mix design procedure for alkali-activated slag concrete using particle packing theory. J Mater Civ Eng 30(6): 04018113.
0	450	135	90	750	0	891	0.36	6	68.8	2382		Thunuguntla CS, Gunneswara Rao TD (2018) Mix design procedure for alkali-activated slag concrete using particle packing theory. J Mater Civ Eng 30(6): 04018113.
0	450	135	90	750	0	891	0.34	8	77.71	2384		Thunuguntla CS, Gunneswara Rao TD (2018) Mix design procedure for alkali-activated slag concrete using particle packing theory. J Mater Civ Eng 30(6): 04018113.
0	300	99	66	874	0	1039	0.33	1	24.58	2386		Thunuguntla CS, Gunneswara Rao TD (2018) Mix design procedure for alkali-activated slag concrete using particle packing theory. J Mater Civ Eng 30(6): 04018113.
0	300	99	66	874	0	1039	0.38	2	37.4	2351		Thunuguntla CS, Gunneswara Rao TD (2018) Mix design procedure for alkali-activated slag concrete using particle packing theory. J Mater Civ Eng 30(6): 04018113.
0	300	99	66	874	0	1039	0.37	4	46.11	2352		Thunuguntla CS, Gunneswara Rao TD (2018) Mix design procedure for alkali-activated slag concrete using particle packing theory. J Mater Civ Eng 30(6): 04018113.
0	300	99	66	874	0	1039	0.36	6	60.53	2354		Thunuguntla CS, Gunneswara Rao TD (2018) Mix design procedure for alkali-activated slag concrete using particle packing theory. J Mater Civ Eng 30(6): 04018113.
0	300	99	66	874	0	1039	0.34	8	72.9	2356		Thunuguntla CS, Gunneswara Rao TD (2018) Mix design procedure for alkali-activated slag concrete using particle packing theory. J Mater Civ Eng 30(6): 04018113.
0	350	116	77	825	0	982	0.33	1	26.64	2358		Thunuguntla CS, Gunneswara Rao TD (2018) Mix design procedure for alkali-activated slag concrete using particle packing theory. J Mater Civ Eng 30(6): 04018113.
0	350	116	77	825	0	982	0.38	2	40.38	2322		Thunuguntla CS, Gunneswara Rao TD (2018) Mix design procedure for alkali-activated slag concrete using particle packing theory. J Mater Civ Eng 30(6): 04018113.
0	350	116	77	825	0	982	0.37	4	53.89	2323		Thunuguntla CS, Gunneswara Rao TD (2018) Mix design procedure for alkali-activated slag concrete using particle packing theory. J Mater Civ Eng 30(6): 04018113.
0	350	116	77	825	0	982	0.36	6	65.34	2325		Thunuguntla CS, Gunneswara Rao TD (2018) Mix design procedure for alkali-activated slag concrete using particle packing theory. J Mater Civ Eng 30(6): 04018113.
0	350	116	77	825	0	982	0.34	8	76.11	2327		Thunuguntla CS, Gunneswara Rao TD (2018) Mix design procedure for alkali-activated slag concrete using particle packing theory. J Mater Civ Eng 30(6): 04018113.
0	400	132	88	777	0	924	0.33	1	30.3	2329		Thunuguntla CS, Gunneswara Rao TD (2018) Mix design procedure for alkali-activated slag concrete using particle packing theory. J Mater Civ Eng 30(6): 04018113.
0	400	132	88	777	0	924	0.38	2	43.82	2293		Thunuguntla CS, Gunneswara Rao TD (2018) Mix design procedure for alkali-activated slag concrete using particle packing theory. J Mater Civ Eng 30(6): 04018113.
0	400	132	88	777	0	924	0.37	4	58.24	2294		Thunuguntla CS, Gunneswara Rao TD (2018) Mix design procedure for alkali-activated slag concrete using particle packing theory. J Mater Civ Eng 30(6): 04018113.
0	400	132	88	777	0	924	0.36	6	66.49	2296		Thunuguntla CS, Gunneswara Rao TD (2018) Mix design procedure for alkali-activated slag concrete using particle packing theory. J Mater Civ Eng 30(6): 04018113.
0	400	132	88	777	0	924	0.34	8	79.31	2298		Thunuguntla CS, Gunneswara Rao TD (2018) Mix design procedure for alkali-activated slag concrete using particle packing theory. J Mater Civ Eng 30(6): 04018113.
0	450	149	99	728	0	866	0.33	1	29.62	2300		Thunuguntla CS, Gunneswara Rao TD (2018) Mix design procedure for alkali-activated slag concrete using particle packing theory. J Mater Civ Eng 30(6): 04018113.
0	450	149	99	728	0	866	0.4	2	41.76	2691		Thunuguntla CS, Gunneswara Rao TD (2018) Mix design procedure for alkali-activated slag concrete using particle packing theory. J Mater Civ Eng 30(6): 04018113.
0	450	149	99	728	0	866	0.45	4	53.89	2501		Thunuguntla CS, Gunneswara Rao TD (2018) Mix design procedure for alkali-activated slag concrete using particle packing theory. J Mater Civ Eng 30(6): 04018113.
0	450	149	99	728	0	866	0.22	6	67.4	2406		Thunuguntla CS, Gunneswara Rao TD (2018) Mix design procedure for alkali-activated slag concrete using particle packing theory. J Mater Civ Eng 30(6): 04018113.
0	450	149	99	728	0	866	0.22	8	76.79	2406		Thunuguntla CS, Gunneswara Rao TD (2018) Mix design procedure for alkali-activated slag concrete using particle packing theory. J Mater Civ Eng 30(6): 04018113.
467	0	234	147	784	346	693	0.22	10	22.37	2406	https://researchrepository.rmit.edu.au/permalink/61RMIT_INST/13r5bm8/alma9921864291801341	Wardhono A (2014) The durability of fly ash geopolymer and alkali-activated slag concretes. PhD Thesis, RMIT University, Melbourne
0	415	71	46	784	346	693	0.22	10	39.47	2406		Wardhono A (2014) The durability of fly ash geopolymer and alkali-activated slag concretes. PhD Thesis, RMIT University, Melbourne
400	0	96	64	651	446.4	726.6	0.21	14	12.62	2398	https://doi.org/10.1063/1.5003513	Wardhono A, Law DW, Sutikno, Dani H. (2017) The effect of slag addition on strength development of Class C fly ash geopolymer concrete at normal temperature. In: AIP Conference Proceedings, Vol. 1887(1), p. 020030.
360	40	96	64	651	446.4	726.6	0.21	14	14.49	2398		Wardhono A, Law DW, Sutikno, Dani H. (2017) The effect of slag addition on strength development of Class C fly ash geopolymer concrete at normal temperature. In: AIP Conference Proceedings, Vol. 1887(1), p. 020030.
280	120	96	64	651	446.4	726.6	0.21	14	23.4	2398		Wardhono A, Law DW, Sutikno, Dani H. (2017) The effect of slag addition on strength development of Class C fly ash geopolymer concrete at normal temperature. In: AIP Conference Proceedings, Vol. 1887(1), p. 020030.
200	200	96	64	651	446.4	726.6	0.18	14	13.08	2440		Wardhono A, Law DW, Sutikno, Dani H. (2017) The effect of slag addition on strength development of Class C fly ash geopolymer concrete at normal temperature. In: AIP Conference Proceedings, Vol. 1887(1), p. 020030.
360	40	114.3	45.7	651	446.4	726.6	0.2	14	40	2431	https://doi.org/10.1016/j.matdes.2014.05.001	Deb PS, Nath P, Sarker PK (2014) The effects of ground granulated blast-furnace slag blending with fly ash and activator content on the workability and strength properties of geopolymer concrete cured at ambient temperature. Mater Des (1980-2015) 62: 32-39.
320	80	114.3	45.7	651	446.4	726.6	0.2	14	47	2439		Deb PS, Nath P, Sarker PK (2014) The effects of ground granulated blast-furnace slag blending with fly ash and activator content on the workability and strength properties of geopolymer concrete cured at ambient temperature. Mater Des (1980-2015) 62: 32-39.
320	80	96	64	651	446.4	726.6	0.19	14	54	2448		Deb PS, Nath P, Sarker PK (2014) The effects of ground granulated blast-furnace slag blending with fly ash and activator content on the workability and strength properties of geopolymer concrete cured at ambient temperature. Mater Des (1980-2015) 62: 32-39.
400	0	100	40	658	451.2	770.8	0.2	14	25	2431		Deb PS, Nath P, Sarker PK (2014) The effects of ground granulated blast-furnace slag blending with fly ash and activator content on the workability and strength properties of geopolymer concrete cured at ambient temperature. Mater Des (1980-2015) 62: 32-39.
360	40	100	40	655	449.04	767.11	0.2	14	27	2439		Deb PS, Nath P, Sarker PK (2014) The effects of ground granulated blast-furnace slag blending with fly ash and activator content on the workability and strength properties of geopolymer concrete cured at ambient temperature. Mater Des (1980-2015) 62: 32-39.
320	80	100	40	655	449.04	767.11	0.41	14	35	2446		Deb PS, Nath P, Sarker PK (2014) The effects of ground granulated blast-furnace slag blending with fly ash and activator content on the workability and strength properties of geopolymer concrete cured at ambient temperature. Mater Des (1980-2015) 62: 32-39.
400	0	84	56	658	451.2	770.8	0.37	14	27	2492		Deb PS, Nath P, Sarker PK (2014) The effects of ground granulated blast-furnace slag blending with fly ash and activator content on the workability and strength properties of geopolymer concrete cured at ambient temperature. Mater Des (1980-2015) 62: 32-39.
360	40	84	56	655	449.04	767.11	0.44	14	27	2410		Deb PS, Nath P, Sarker PK (2014) The effects of ground granulated blast-furnace slag blending with fly ash and activator content on the workability and strength properties of geopolymer concrete cured at ambient temperature. Mater Des (1980-2015) 62: 32-39.
320	80	84	56	655	449.04	767.11	0.39	14	45	2473		Deb PS, Nath P, Sarker PK (2014) The effects of ground granulated blast-furnace slag blending with fly ash and activator content on the workability and strength properties of geopolymer concrete cured at ambient temperature. Mater Des (1980-2015) 62: 32-39.
85	340	131.55	25.5	700.54	210.16	840.65	0.38	5	81.1	2469	https://www.concrete.org/publications/internationalconcreteabstractsportal.aspx?m=details&i=51701073	Bondar D, Nanukuttan SV, Soutsos MN, Basheer PM, Provis JL (2017) Suitability of alkali activated ggbs/fly ash concrete for chloride environments. In: ACI Special Publications, Vol. 320 pp. 35-1.
85	340	221.54	25.5	700.54	210.16	840.65	0.37	8	84.8	2489		Bondar D, Nanukuttan SV, Soutsos MN, Basheer PM, Provis JL (2017) Suitability of alkali activated ggbs/fly ash concrete for chloride environments. In: ACI Special Publications, Vol. 320 pp. 35-1.
85	340	50.37	34	700.54	210.16	840.65	0.43	4.9	60.2	2406		Bondar D, Nanukuttan SV, Soutsos MN, Basheer PM, Provis JL (2017) Suitability of alkali activated ggbs/fly ash concrete for chloride environments. In: ACI Special Publications, Vol. 320 pp. 35-1.
85	340	175.4	34	700.54	210.16	840.65	0.38	8.1	80.6	2469		Bondar D, Nanukuttan SV, Soutsos MN, Basheer PM, Provis JL (2017) Suitability of alkali activated ggbs/fly ash concrete for chloride environments. In: ACI Special Publications, Vol. 320 pp. 35-1.
170	255	175.4	34	700.54	210.16	840.65	0.38	8.4	73.4	2434		Bondar D, Nanukuttan SV, Soutsos MN, Basheer PM, Provis JL (2017) Suitability of alkali activated ggbs/fly ash concrete for chloride environments. In: ACI Special Publications, Vol. 320 pp. 35-1.
170	255	221.54	25.5	700.54	210.16	840.65	0.35	8.4	78.5	2482		Bondar D, Nanukuttan SV, Soutsos MN, Basheer PM, Provis JL (2017) Suitability of alkali activated ggbs/fly ash concrete for chloride environments. In: ACI Special Publications, Vol. 320 pp. 35-1.
170	255	50.37	34	700.54	210.16	840.65	0.41	5.1	52.4	2398		Bondar D, Nanukuttan SV, Soutsos MN, Basheer PM, Provis JL (2017) Suitability of alkali activated ggbs/fly ash concrete for chloride environments. In: ACI Special Publications, Vol. 320 pp. 35-1.
170	255	175.4	34	700.54	210.16	840.65	0.36	8.4	75.7	2462		Bondar D, Nanukuttan SV, Soutsos MN, Basheer PM, Provis JL (2017) Suitability of alkali activated ggbs/fly ash concrete for chloride environments. In: ACI Special Publications, Vol. 320 pp. 35-1.
255	170	131.55	25.5	700.54	210.16	840.65	0.37	5.5	64.8	2430		Bondar D, Nanukuttan SV, Soutsos MN, Basheer PM, Provis JL (2017) Suitability of alkali activated ggbs/fly ash concrete for chloride environments. In: ACI Special Publications, Vol. 320 pp. 35-1.
255	170	221.54	25.5	700.54	210.16	840.65	0.34	9.5	69.4	2478		Bondar D, Nanukuttan SV, Soutsos MN, Basheer PM, Provis JL (2017) Suitability of alkali activated ggbs/fly ash concrete for chloride environments. In: ACI Special Publications, Vol. 320 pp. 35-1.
255	170	50.37	34	700.54	210.16	840.65	0.4	5.3	54	2394		Bondar D, Nanukuttan SV, Soutsos MN, Basheer PM, Provis JL (2017) Suitability of alkali activated ggbs/fly ash concrete for chloride environments. In: ACI Special Publications, Vol. 320 pp. 35-1.
255	170	175.4	34	700.54	210.16	840.65	0.35	9.2	61.2	2459		Bondar D, Nanukuttan SV, Soutsos MN, Basheer PM, Provis JL (2017) Suitability of alkali activated ggbs/fly ash concrete for chloride environments. In: ACI Special Publications, Vol. 320 pp. 35-1.
340	85	131.55	25.5	700.54	210.16	840.65	0.35	5.7	42.6	2463		Bondar D, Nanukuttan SV, Soutsos MN, Basheer PM, Provis JL (2017) Suitability of alkali activated ggbs/fly ash concrete for chloride environments. In: ACI Special Publications, Vol. 320 pp. 35-1.
340	85	221.54	25.5	700.54	210.16	840.65	0.4	10.1	47.1	2375		Bondar D, Nanukuttan SV, Soutsos MN, Basheer PM, Provis JL (2017) Suitability of alkali activated ggbs/fly ash concrete for chloride environments. In: ACI Special Publications, Vol. 320 pp. 35-1.
340	85	50.37	34	700.54	210.16	840.65	0.44	5.5	28.4	2502		Bondar D, Nanukuttan SV, Soutsos MN, Basheer PM, Provis JL (2017) Suitability of alkali activated ggbs/fly ash concrete for chloride environments. In: ACI Special Publications, Vol. 320 pp. 35-1.
340	85	175.4	34	700.54	210.16	840.65	0.44	9.7	49.2	2467		Bondar D, Nanukuttan SV, Soutsos MN, Basheer PM, Provis JL (2017) Suitability of alkali activated ggbs/fly ash concrete for chloride environments. In: ACI Special Publications, Vol. 320 pp. 35-1.
349.2	38.8	138.7	19.96	620.8	0	1221.1	0.44	7.5	55.7	2433	https://www.unsworks.unsw.edu.au/permalink/f/5gm2j3/unsworks_49397	Babee SM (2008) Corrosion of reinforcement in alkali-activated materials. PhD Thesis, The University of New South Wales, Sydney, Australia
297.5	52.5	100	14.44	852.1	0	963	0.43	3.97	28.9	2435		Babee SM (2008) Corrosion of reinforcement in alkali-activated materials. PhD Thesis, The University of New South Wales, Sydney, Australia
0	300	18	12	822	247	986	0.44	2.39	39.54	2399	https://doi.org/10.1016/j.jclepro.2019.01.332	Bondar D, Nanukuttan S, Provis JL, Soutsos M (2019) Efficient mix design of alkali activated slag concretes based on packing fraction of ingredients and paste thickness. J Clean Prod 218: 438-449.
0	350	21	14	778	234	934	0.44	2.39	44.21	2419		Bondar D, Nanukuttan S, Provis JL, Soutsos M (2019) Efficient mix design of alkali activated slag concretes based on packing fraction of ingredients and paste thickness. J Clean Prod 218: 438-449.
0	400	24	16	735	221	882	0.53	2.39	36.62	2407		Bondar D, Nanukuttan S, Provis JL, Soutsos M (2019) Efficient mix design of alkali activated slag concretes based on packing fraction of ingredients and paste thickness. J Clean Prod 218: 438-449.
0	400	28	16	735	221	882	0.53	2.43	38.57	2364		Bondar D, Nanukuttan S, Provis JL, Soutsos M (2019) Efficient mix design of alkali activated slag concretes based on packing fraction of ingredients and paste thickness. J Clean Prod 218: 438-449.
0	450	27	18	692	208	830	0.53	2.39	38.69	2366		Bondar D, Nanukuttan S, Provis JL, Soutsos M (2019) Efficient mix design of alkali activated slag concretes based on packing fraction of ingredients and paste thickness. J Clean Prod 218: 438-449.
0	300	18	12	789	237	947	0.53	1.93	26.33	2321		Bondar D, Nanukuttan S, Provis JL, Soutsos M (2019) Efficient mix design of alkali activated slag concretes based on packing fraction of ingredients and paste thickness. J Clean Prod 218: 438-449.
0	350	21	14	741	222	889	0.63	1.93	25.59	2398		Bondar D, Nanukuttan S, Provis JL, Soutsos M (2019) Efficient mix design of alkali activated slag concretes based on packing fraction of ingredients and paste thickness. J Clean Prod 218: 438-449.
0	400	24	16	692	208	830	0.63	1.93	28.6	2347		Bondar D, Nanukuttan S, Provis JL, Soutsos M (2019) Efficient mix design of alkali activated slag concretes based on packing fraction of ingredients and paste thickness. J Clean Prod 218: 438-449.
0	400	28	16	692	208	830	0.63	1.95	28.61	2297		Bondar D, Nanukuttan S, Provis JL, Soutsos M (2019) Efficient mix design of alkali activated slag concretes based on packing fraction of ingredients and paste thickness. J Clean Prod 218: 438-449.
0	450	27	18	643	193	772	0.63	1.93	28.75	2298		Bondar D, Nanukuttan S, Provis JL, Soutsos M (2019) Efficient mix design of alkali activated slag concretes based on packing fraction of ingredients and paste thickness. J Clean Prod 218: 438-449.
0	300	18	12	757	227	908	0.63	1.62	19.35	2245		Bondar D, Nanukuttan S, Provis JL, Soutsos M (2019) Efficient mix design of alkali activated slag concretes based on packing fraction of ingredients and paste thickness. J Clean Prod 218: 438-449.
0	350	21	14	703	211	843	-	1.62	21.2	-		Bondar D, Nanukuttan S, Provis JL, Soutsos M (2019) Efficient mix design of alkali activated slag concretes based on packing fraction of ingredients and paste thickness. J Clean Prod 218: 438-449.
0	400	24	16	649	195	779	-	1.62	22.23	-		Bondar D, Nanukuttan S, Provis JL, Soutsos M (2019) Efficient mix design of alkali activated slag concretes based on packing fraction of ingredients and paste thickness. J Clean Prod 218: 438-449.
0	400	28	16	649	195	779	-	1.63	22.62	-		Bondar D, Nanukuttan S, Provis JL, Soutsos M (2019) Efficient mix design of alkali activated slag concretes based on packing fraction of ingredients and paste thickness. J Clean Prod 218: 438-449.
0	450	27	18	595	178	714	-	1.62	22.63	-		Bondar D, Nanukuttan S, Provis JL, Soutsos M (2019) Efficient mix design of alkali activated slag concretes based on packing fraction of ingredients and paste thickness. J Clean Prod 218: 438-449.
